# Supplementary material for: Photosynthetic Responses of Pontederia cordata to Cadmium Stress: Anatomical Structure, Ultrastructure, Physiology, and Gene Expression
Source: Plants (Basel). 2025 Apr 29;14(9):1344. doi: 10.3390/plants14091344 (PMC12073675; doi:10.3390/plants14091344)
Supplement: Supplementary file 1 [file plants-14-01344-s001.zip]

Archive with 1 entries (1 files):
- plants-3565989-supplementary.pdf
